# Supplementary material for: Systemic Oncological Treatments versus Supportive Care for Patients with Advanced Hepatobiliary Cancers: An Overview of Systematic Reviews
Source: Cancers (Basel). 2023 Jan 26;15(3):766. doi: 10.3390/cancers15030766 (PMC9913533; doi:10.3390/cancers15030766)
Supplement: Supplementary file 1 [file cancers-15-00766-s001.zip]

Archive with 1 entries (1 files):
- cancers-2089560-supplementary.pdf
